# Supplementary material for: An n-Type Ionic Thermoelectric Device Enabled by Synergistic Interactions Between Electrodes and PVA Hydrogel
Source: Materials (Basel). 2026 May 13;19(10):2029. doi: 10.3390/ma19102029 (PMC13208145; doi:10.3390/ma19102029)
Supplement: Supplementary file 1 [file materials-19-02029-s001.zip]

Archive with 1 entries (1 files):
- materials-4253655-supplementary.pdf
